# Supplementary material for: New Insight into the Crayfish Procambarus clarkii (Girard, 1852) (Crustacea, Cambaridae): A Morphometric Combined Approach to Describe the Case of a Mediterranean Population
Source: Animals (Basel). 2024 Dec 10;14(24):3558. doi: 10.3390/ani14243558 (PMC11672703; doi:10.3390/ani14243558)
Supplement: Supplementary file 1 [file animals-14-03558-s001.zip]

Archive with 4 entries (3 files):
- animals-3310944-supplementary/
- animals-3310944-supplementary/Figure S1.pdf
- animals-3310944-supplementary/Table S1.pdf
- animals-3310944-supplementary/Table S2.pdf
